# Supplementary material for: Clinical Insights into Sickle Cell Disease: A Comprehensive Multicenter Retrospective Analysis of Clinical Characteristics and Outcomes Across Different Age Groups
Source: J Clin Med. 2024 Nov 28;13(23):7224. doi: 10.3390/jcm13237224 (PMC11641892; doi:10.3390/jcm13237224)
Supplement: Supplementary file 1 [file jcm-13-07224-s001.zip]

Archive with 1 entries (1 files):
- jcm-3335725-supplementary.pdf
